# Supplementary material for: MED: a new non-supervised gene prediction algorithm for bacterial and archaeal genomes
Source: BMC Bioinformatics. 2007 Mar 16;8:97. doi: 10.1186/1471-2105-8-97 (PMC1847833; doi:10.1186/1471-2105-8-97)
Supplement: Additional file 1 — MED 2.0 prediction accuracy and genomic-specific model parameters. contains data for MED prediction accuracy and genomic-specific model parameters for 28 bacterial genomes and 12 archaeal genomes. The file is edited by Microsoft Excel 2002. [file 1471-2105-8-97-S1.xls]

## Sheet: Sheet1
MED 2.0 prediction accuracy and genomic-specific model parameters on 28 Bacteria and 12 Archaea
Speciesa	Taxonomic group	Publish year	Genes annotated	Genes found	Accuracy(%)		Functional gene		Start codon usage b	Regulatory motifs found in upstream region of starts
					Sn	Sp	Number	found(%)		[-20;-1]	[-35;-15]
A.aeolicus	Aquificae	1998	1522	1750	99.2768	86.2857	842	99.6437	0.88,0.07,0.04	GAGGT,GGAGG,AGGAG	-
A.marginale	Alphaproteobacteria	2004	948	1076	94.0928	82.8996	536	97.0149	0.65,0.29,0.06	GGGGT,AGGTT,GGTTT	-
B.aphidicola	Gammaproteobacteria	2000	563	643	99.8224	87.4028	471	100	0.92,0.03,0.05	AAGGA,AGGAA	-
B.bacteriovorus	Deltaproteobacteria	2004	3582	3789	97.1245	91.8184	1308	99.6177	0.87,0.09,0.04	GGAGG,AGGAG,GGAGA	-
B.burgdorferi	Spirochaetes	1997	850	911	98.2	91.7	458	99.8	0.73,0.07,0.20	AGGAG,GGAGA,GGAGG	-
B.subtilis	Firmicutes	1997	4100	4666	98.7	86.7	1280	99.1	0.75,0.10,0.15	AAAGG,AGGAG,GGAGG	-
B.thetaiotaomicron	Bacteroidetes/Chlorobi	2003	4777	5159	96.9856	89.8042	1726	99.3627	0.98,0.01,0.01	TAAAA,AAAAA,ATAAA	-
C.glutamicum	Actinobacteria	2004	3057	3277	95.8	89.4	1512	98.2	0.71,0.23,0.06	AAAGG,AAGGA,AGGAG	-
C.jejuni	Epsilonproteobacteria	2000	1633	1730	99.3876	93.815	566	99.2933	0.90,0.05,0.05	AGGAG,TAAGG	-
C.perfringens	Firmicutes	2002	2659	2847	99.7367	93.1507	837	100	0.89,0.06,0.05	GGGGG,GGAGG,AGGGG	-
C.pneumoniae	Chlamydiae/Verrucomicrobia	1999	1052	1198	97.9	86	577	99.5	0.77,0.14,0.09	AGGAG,GAGGA,TAAGG	-
D.ethenogenes	Chloroflexi	2005	1579	1670	93.7935	88.6826	857	99.4166	0.81,0.10,0.09	GGAGG,AGGAG,GAGGA	-
E.coli	Gammaproteobacteria	1997	4289	4834	97.4	86.4	1776	98.1	0.86,0.10,0.04	AGGAG,CAGGA,GGAGA	-
F.nucleatum	Fusobacteria	2002	2076	2150	97.447	94.093	1445	99.3772	0.93,0.04,0.03	GGAGG,AGGAG,GGAGA	-
G.kaustophilus	Firmicutes	2004	3498	3842	95.3974	86.8558	1889	99.1001	0.81,0.13,0.06	AGGGG,AAAGG,AGGAG	-
H.infuenzae	Gammaproteobacteria	1995	1709	1939	98.9	87.2	1002	99.4	0.88,0.06,0.06	AGGAG,TAAGG	-
H.pylori	Epsilonproteobacteria	1997	1566	1757	97.6	87	852	99.9	0.77,0.08,0.15	AAAGG,AGGAG,TAAGG	-
I.loihiensis	Gammaproteobacteria	2004	2627	2796	99.4671	93.4549	1758	99.9431	0.90,0.07,0.03	GGAGA,AGGAG,GGAGT	-
L.monocytogenes	Firmicutes	2001	2846	3073	99.5	92.2	241	100	0.80,0.09,0.11	AAAGG,AGGAG,GGAGG	-
N.meningitidis	Betaproteobacteria	2000	2062	2310	91.0766	81.2987	1068	97.8464	0.94,0.04,0.03	AAGGA,AAAGG,AGGAA	-
Nostoc sp.	Cyanobacteria	2002	5367	6131	97.1492	85.0432	1948	99.2813	0.86,0.09,0.05	AGGAG,GAGGA,GGAGA	-
P.aeruginosa	Gammaproteobacteria	2000	5565	6710	95.1	78.9	1485	96.8	0.81,0.13,0.06	AGGAG,GGAGA,AAGGA	-
P.arcticum	Gammaproteobacteria	2004	2119	2459	99.3865	85.6446	473	99.7886	0.96,0.03,0.01	TAAGG,AGGAT,AAGGA	-
Synechocystis sp.	Cyanobacteria	1995	3169	3780	98.58	82.6455	1374	98.8355	0.86,0.07,0.07	TTTTC,AATTT,AAATT	-
T.maritima	Thermotogae	1999	1846	1944	97.6	92.7	871	99.2	0.63,0.22,0.15	AGGTG,GAGGT,GGTGA	-
T.tengcongensis	Firmicutes	2002	2587	2922	98.1446	86.8925	1422	99.8594	0.82,0.10,0.08	GAGGT,AGGGG,GGAGG	-
T.thermophilus	Deinococcus-Thermus	2004	1972	1963	95.3854	95.8227	1084	98.0627	0.79,0.19,0.02	AGGTG,GAGGT,AGGAG	-
W.succinogenes	Epsilonproteobacteria	2003	2043	2188	98.091	91.5905	896	99.442	0.81,0.11,0.08	CAAGG	-
A.fulgidus	Euryarchaeota	1997	2407	2626	97.4	89.3	977	99.4	0.78,0.14,0.08	AGGTG,GAGGT,GGTGA	TTTAA,TTTAT,TTTTA
Halobacterium sp.	Euryarchaeota	2000	2058	2429	94.9951	80.4858	799	97.8723	0.84,0.15,0.01	-	CTTTT,TTTTG,TTTTA
M.jannaschii	Euryarchaeota	1996	1715	1970	99.7	86.8	703	99.9	0.87,0.04,0.09	AGGTG,GGTGA,GTGAT	-
M.kandleri	Euryarchaeota	2002	1686	2159	98.3	76.7	738	98.8	0.26,0.41,0.33	AGGGG,GGGGT,GGGGA	-
M.maripaludis	Euryarchaeota	2004	1722	1831	99.6	93.7	906	99.6	0.83,0.05,0.12	AGGTG,GGTGA	-
M.thermoautotro.	Euryarchaeota	1997	1869	2097	97.6	87	833	99.5	0.78,0.09,0.13	AGGTG,GGTGA,GTGAT	-
N.equitans	Nanoarchaeota	2003	535	588	99.1	90.2	-	-	0.83,0.12,0.04	-	TTAAA,TTTAA,TTTTA
P.abyssi	Euryarchaeota	2001	1765	1999	99.2	87.6	789	99.9	0.79,0.12,0.09	AGGTG,GAGGT,GGTGA	-
P.aerophilum	Crenarchaeota	2002	2604	2823	95.0077	87.6372	1037	96.1427	0.60,0.39,0.01	-	TTTTA,TTTAA,TTATA
P.furiosus	Euryarchaeota	1999	2065	2231	98.3	90.9	-	-	0.81,0.12,0.07	AGGTG,GAGGT,GGTGA	-
P.torridus	Euryarchaeota	2004	1535	1729	99.4	88.4	1035	99.9	0.88,0.04,0.08	AGGTG,GGTGA,GTGAT	TATAT,TTATA,TTTAT
S.solfataricus	Crenarchaeota	2001	2976	3703	97.8	78.6	1323	98	0.71,0.15,0.14	AGGTG,GGTGA	TTATA,TTTAA,TTTTA
a The first 28 and last 12 species were selected for bacteria and archaea, respectively.
b Figures in the first, second and third positions correspond to start codon usages for ATG, GTG and TTG respectively.
