# Supplementary material for: MED: a new non-supervised gene prediction algorithm for bacterial and archaeal genomes
Source: BMC Bioinformatics. 2007 Mar 16;8:97. doi: 10.1186/1471-2105-8-97 (PMC1847833; doi:10.1186/1471-2105-8-97)
Supplement: Additional file 2 — Source code. contains source code of MED 2.0 written for WINDOWS and LINUX/UNIX operation systems. [file 1471-2105-8-97-S2.zip]

Archive with 92 entries (85 files):
- WINDOWS/
- WINDOWS/EDPCenters.txt
- WINDOWS/EDPCentersGC.txt
- WINDOWS/MED2/
- WINDOWS/MED2/GeneInfo.cpp
- WINDOWS/MED2/GeneInfo.h
- WINDOWS/MED2/GeneSeq.cpp
- WINDOWS/MED2/GeneSeq.h
- WINDOWS/MED2/MainProcess.cpp
- WINDOWS/MED2/Matrix.h
- WINDOWS/MED2/MED.CPP
- WINDOWS/MED2/MED.H
- WINDOWS/MED2/MED2.dsp
- WINDOWS/MED2/MED2.dsw
- WINDOWS/MED2/MED2.ncb
- WINDOWS/MED2/MED2.opt
- WINDOWS/MED2/MED2.plg
- WINDOWS/MED2/MED_start.cpp
- WINDOWS/MED2/MED_start.h
- WINDOWS/MED2/OftenUsedOperatLib.cpp
- WINDOWS/MED2/OftenUsedOperatLib.h
- WINDOWS/MED2/SequenceTransform.cpp
- WINDOWS/MED2/SequenceTransform.h
- WINDOWS/MED2/TypeDef.h
- WINDOWS/MED2/TypeDefBase.h
- WINDOWS/readme.txt
- WINDOWS/TISModel/
- WINDOWS/TISModel/Classfier.h
- WINDOWS/TISModel/GeneInfo.cpp
- WINDOWS/TISModel/GeneInfo.h
- WINDOWS/TISModel/GeneSeq.cpp
- WINDOWS/TISModel/GeneSeq.h
- WINDOWS/TISModel/MainProcess.cpp
- WINDOWS/TISModel/Matrix.h
- WINDOWS/TISModel/MED_start.cpp
- WINDOWS/TISModel/MED_start.h
- WINDOWS/TISModel/OftenUsedOperatLib.cpp
- WINDOWS/TISModel/OftenUsedOperatLib.h
- WINDOWS/TISModel/SequenceTransform.cpp
- WINDOWS/TISModel/SequenceTransform.h
- WINDOWS/TISModel/TISModel.dsp
- WINDOWS/TISModel/TISModel.dsw
- WINDOWS/TISModel/TISModel.ncb
- WINDOWS/TISModel/TISModel.opt
- WINDOWS/TISModel/TISModel.plg
- WINDOWS/TISModel/TypeDef.h
- WINDOWS/TISModel/TypeDefBase.h
- LINUX_UNIX/
- LINUX_UNIX/bin/
- LINUX_UNIX/bin/EDPCenters.txt
- LINUX_UNIX/bin/EDPCentersGC.txt
- LINUX_UNIX/build
- LINUX_UNIX/clean
- LINUX_UNIX/MED2/
- LINUX_UNIX/MED2/EDPCenters.txt
- LINUX_UNIX/MED2/EDPCentersGC.txt
- LINUX_UNIX/MED2/GeneInfo.cpp
- LINUX_UNIX/MED2/GeneInfo.h
- LINUX_UNIX/MED2/GeneSeq.cpp
- LINUX_UNIX/MED2/GeneSeq.h
- LINUX_UNIX/MED2/MainProcess.cpp
- LINUX_UNIX/MED2/Makefile
- LINUX_UNIX/MED2/Matrix.h
- LINUX_UNIX/MED2/med.cpp
- LINUX_UNIX/MED2/MED.h
- LINUX_UNIX/MED2/MED_start.cpp
- LINUX_UNIX/MED2/MED_start.h
- LINUX_UNIX/MED2/OftenUsedOperatLib.cpp
- LINUX_UNIX/MED2/OftenUsedOperatLib.h
- LINUX_UNIX/MED2/SequenceTransform.cpp
- LINUX_UNIX/MED2/SequenceTransform.h
- LINUX_UNIX/MED2/TISModel
- LINUX_UNIX/MED2/TypeDef.h
- LINUX_UNIX/MED2/TypeDefBase.h
- LINUX_UNIX/readme.txt
- LINUX_UNIX/TISModel/
- LINUX_UNIX/TISModel/Classfier.h
- LINUX_UNIX/TISModel/GeneInfo.cpp
- LINUX_UNIX/TISModel/GeneInfo.h
- LINUX_UNIX/TISModel/GeneSeq.cpp
- LINUX_UNIX/TISModel/GeneSeq.h
- LINUX_UNIX/TISModel/MainProcess.cpp
- LINUX_UNIX/TISModel/Makefile
- LINUX_UNIX/TISModel/Matrix.h
- LINUX_UNIX/TISModel/MED_start.cpp
- LINUX_UNIX/TISModel/MED_start.h
- LINUX_UNIX/TISModel/OftenUsedOperatLib.cpp
- LINUX_UNIX/TISModel/OftenUsedOperatLib.h
- LINUX_UNIX/TISModel/SequenceTransform.cpp
- LINUX_UNIX/TISModel/SequenceTransform.h
- LINUX_UNIX/TISModel/TypeDef.h
- LINUX_UNIX/TISModel/TypeDefBase.h
