# Supplementary material for: MED: a new non-supervised gene prediction algorithm for bacterial and archaeal genomes
Source: BMC Bioinformatics. 2007 Mar 16;8:97. doi: 10.1186/1471-2105-8-97 (PMC1847833; doi:10.1186/1471-2105-8-97)
Supplement: Additional file 2 — Source code. contains source code of MED 2.0 written for WINDOWS and LINUX/UNIX operation systems. [file 1471-2105-8-97-S2.zip › WINDOWS/EDPCenters.txt]

1 1
true  0.0706  0.0169  0.0531  0.0628  0.0477  0.0640  0.0273  0.0654  0.0605  0.0819  0.0312  0.0455  0.0451  0.0396  0.0539  0.0597  0.0529  0.0660  0.0168  0.0390  
false 0.0606  0.0377  0.0308  0.0338  0.0562  0.0504  0.0347  0.0605  0.0514  0.0863  0.0329  0.0436  0.0590  0.0392  0.0699  0.0831  0.0564  0.0577  0.0229  0.0328  
