# Supplementary material for: MED: a new non-supervised gene prediction algorithm for bacterial and archaeal genomes
Source: BMC Bioinformatics. 2007 Mar 16;8:97. doi: 10.1186/1471-2105-8-97 (PMC1847833; doi:10.1186/1471-2105-8-97)
Supplement: Additional file 2 — Source code. contains source code of MED 2.0 written for WINDOWS and LINUX/UNIX operation systems. [file 1471-2105-8-97-S2.zip › WINDOWS/EDPCentersGC.txt]

1 5
  PH0      0.0948065      0.0162562      0.0574681      0.0566264       0.038045      0.0787929      0.0313131      0.0453249      0.0319383      0.0843028      0.0272205      0.0293232      0.0601063      0.0393298      0.0754323      0.0572671      0.0555322      0.0717766      0.0207994      0.0283385
  PH1       0.108208      0.0572505      0.0181642      0.0173429      0.0192772      0.0702091      0.0187393       0.029817      0.0235387      0.0404377      0.0238239      0.0232911       0.106276      0.0173585       0.119048        0.11531      0.0889764      0.0446076      0.0479051       0.010418
  PH2       0.107187      0.0297653      0.0578373      0.0346827      0.0195091       0.111705      0.0600736      0.0166883      0.0107188      0.0736313     0.00800426      0.0132311      0.0953649      0.0516845       0.136423      0.0534067      0.0386647      0.0559228      0.0132045      0.0122964
  PH3      0.0975146      0.0214966      0.0682387      0.0596847      0.0311674       0.098924      0.0550349       0.031522      0.0169697      0.0814392      0.0141961      0.0164538      0.0641039      0.0638127      0.0970171      0.0422819      0.0369738      0.0837154     0.00890844      0.0105453
  PH4        0.10378      0.0375454      0.0247972      0.0299609      0.0270062      0.0639627      0.0144515       0.042408      0.0299504      0.0623139      0.0366448      0.0270559      0.0859582      0.0235822      0.0977603       0.113546      0.0766705      0.0625319      0.0294293      0.0106442
  PH5       0.112778      0.0471768      0.0365196      0.0278719      0.0180022      0.0986258      0.0384976      0.0186445      0.0136203      0.0492342      0.0111592      0.0156708       0.112899      0.0314833       0.139939      0.0840425      0.0515801      0.0527274      0.0280154       0.011513
