# Supplementary material for: MED: a new non-supervised gene prediction algorithm for bacterial and archaeal genomes
Source: BMC Bioinformatics. 2007 Mar 16;8:97. doi: 10.1186/1471-2105-8-97 (PMC1847833; doi:10.1186/1471-2105-8-97)
Supplement: Additional file 2 — Source code. contains source code of MED 2.0 written for WINDOWS and LINUX/UNIX operation systems. [file 1471-2105-8-97-S2.zip › WINDOWS/MED2/GeneSeq.h]

// GeneSeq.h: interface for the GeneSeq class.
//
//////////////////////////////////////////////////////////////////////

#if !defined(AFX_GENESEQ_H__75C88F65_DF9E_4F91_873F_EF99EB36E7FA__INCLUDED_)
#define AFX_GENESEQ_H__75C88F65_DF9E_4F91_873F_EF99EB36E7FA__INCLUDED_

#if _MSC_VER > 1000
#pragma once
#endif // _MSC_VER > 1000
#include"TypeDef.h"

class GeneSeq  
{
public:
	GeneSeq(const con_Str& seq);
	GeneSeq():seq(NULL), seqLen(0)
	{
	}
	const char* seq;
	Str negtiveSeq;								
	Str positiveSeq;						
	int seqLen;								
	virtual ~GeneSeq();
};

#endif // !defined(AFX_GENESEQ_H__75C88F65_DF9E_4F91_873F_EF99EB36E7FA__INCLUDED_)
