# Supplementary material for: MED: a new non-supervised gene prediction algorithm for bacterial and archaeal genomes
Source: BMC Bioinformatics. 2007 Mar 16;8:97. doi: 10.1186/1471-2105-8-97 (PMC1847833; doi:10.1186/1471-2105-8-97)
Supplement: Additional file 2 — Source code. contains source code of MED 2.0 written for WINDOWS and LINUX/UNIX operation systems. [file 1471-2105-8-97-S2.zip › WINDOWS/readme.txt]

Programs were implemented in a MS VC 6.0 project.
Open file extended by *.dsw  and compile it in VC 6.0 to get two exacutable files "MED2.exe" and "TISModel.exe".
To run the program see instructions in http://ctb.pku.edu.cn/main/SheGroup/MED2.htm
