# Supplementary material for: MED: a new non-supervised gene prediction algorithm for bacterial and archaeal genomes
Source: BMC Bioinformatics. 2007 Mar 16;8:97. doi: 10.1186/1471-2105-8-97 (PMC1847833; doi:10.1186/1471-2105-8-97)
Supplement: Additional file 2 — Source code. contains source code of MED 2.0 written for WINDOWS and LINUX/UNIX operation systems. [file 1471-2105-8-97-S2.zip › WINDOWS/TISModel/GeneSeq.cpp]

// GeneSeq.cpp: implementation of the GeneSeq class.
//
//////////////////////////////////////////////////////////////////////

#include "GeneSeq.h"
#include"SequenceTransform.h"
//////////////////////////////////////////////////////////////////////
// Construction/Destruction
//////////////////////////////////////////////////////////////////////

GeneSeq::GeneSeq( const con_Str& seq1 )
:positiveSeq( seq1 ), negtiveSeq( seq1 ), seqLen( seq1.size() )
{
	std::reverse( negtiveSeq.begin(), negtiveSeq.end() );
	std::for_each( negtiveSeq.begin(), negtiveSeq.end(),
		SequenceTransform_T::ToOppRule_T() );
	double cNum = 0;
	for( int i = 0; i < seqLen; ++i ){
		if( positiveSeq[i] == '1' )
			++cNum;
	}
	if( (cNum / seqLen) > 0.28 )
		isGCRich = true;
}
