# Supplementary material for: MED: a new non-supervised gene prediction algorithm for bacterial and archaeal genomes
Source: BMC Bioinformatics. 2007 Mar 16;8:97. doi: 10.1186/1471-2105-8-97 (PMC1847833; doi:10.1186/1471-2105-8-97)
Supplement: Additional file 2 — Source code. contains source code of MED 2.0 written for WINDOWS and LINUX/UNIX operation systems. [file 1471-2105-8-97-S2.zip › LINUX_UNIX/build]

#!/bin/bash
cd MED2
make
cp MED2 ../bin
cd ..
cd TISModel
make
cp TISModel ../bin
cd ..
cd bin
chmod a+x MED2 TISModel
cd ..
