# Supplementary material for: MED: a new non-supervised gene prediction algorithm for bacterial and archaeal genomes
Source: BMC Bioinformatics. 2007 Mar 16;8:97. doi: 10.1186/1471-2105-8-97 (PMC1847833; doi:10.1186/1471-2105-8-97)
Supplement: Additional file 2 — Source code. contains source code of MED 2.0 written for WINDOWS and LINUX/UNIX operation systems. [file 1471-2105-8-97-S2.zip › LINUX_UNIX/readme.txt]

Script file to install the program:
 build
All resultant exactuable files are generated in the package "bin"
To run the program
1: Ensure that MED2, TISModel, EDPCenters.txt and EDPCentersGC.txt 
are saved in the same directory, say "bin"
2: Move your genomic file to the, say "bin" directory.
3: Type in the commond line the instruction "./MED your_genomic_file_in_fasta_format"
For more information, please refer to http://ctb.pku.edu.cn/main/SheGroup/MED2.htm 
