# Supplementary material for: MED: a new non-supervised gene prediction algorithm for bacterial and archaeal genomes
Source: BMC Bioinformatics. 2007 Mar 16;8:97. doi: 10.1186/1471-2105-8-97 (PMC1847833; doi:10.1186/1471-2105-8-97)
Supplement: Additional file 2 — Source code. contains source code of MED 2.0 written for WINDOWS and LINUX/UNIX operation systems. [file 1471-2105-8-97-S2.zip › LINUX_UNIX/TISModel/Makefile]

TISModel : GeneInfo.o GeneSeq.o MED_start.o MainProcess.o \
	OftenUsedOperatLib.o SequenceTransform.o
	g++ -o TISModel GeneInfo.o GeneSeq.o MED_start.o MainProcess.o \
	OftenUsedOperatLib.o SequenceTransform.o
	
GeneInfo.o : GeneInfo.cpp GeneInfo.h
	g++ GeneInfo.cpp -c

GeneSeq.o : GeneSeq.cpp GeneSeq.h
	g++ GeneSeq.cpp -c
	
MED_start.o : MED_start.cpp MED_start.h
	g++ MED_start.cpp -c
	
MainProcess.o : MainProcess.cpp
	g++ MainProcess.cpp -c

OftenUsedOperatLib.o : OftenUsedOperatLib.cpp OftenUsedOperatLib.h
	g++ OftenUsedOperatLib.cpp -c

SequenceTransform.o : SequenceTransform.cpp SequenceTransform.h
	g++ SequenceTransform.cpp -c

med.o : med.cpp
	g++ med.cpp -c

clean :
	rm -f TISModel GeneInfo.o GeneSeq.o MED_start.o MainProcess.o \
	OftenUsedOperatLib.o SequenceTransform.o
